# Supplementary material for: Study of Reaction Parameters for the Precise Synthesis of Low-Molecular-Weight Oligosiloxanes
Source: Materials (Basel). 2025 Dec 17;18(24):5677. doi: 10.3390/ma18245677 (PMC12734515; doi:10.3390/ma18245677)
Supplement: Supplementary file 1 [file materials-18-05677-s001.zip]

Archive with 1 entries (1 files):
- materials-4006904-supplementary.pdf
